# Supplementary material for: Detecting protein and post-translational modifications in single cells with iDentification and qUantification sEparaTion (DUET)
Source: Commun Biol. 2020 Aug 3;3:420. doi: 10.1038/s42003-020-01132-8 (PMC7400673; doi:10.1038/s42003-020-01132-8)
Supplement: Supplementary file 3 — Supplementary Data 2 [file 42003_2020_1132_MOESM3_ESM.xlsx]

## Sheet: Sheet1
Number of cells sampled	Zero	One	Collision	Collision rate
1	9215	0.999891	0.000108507	0.000109
10	9206	9.98916	0.005964	0.000597
100	9116.54	98.9207	0.544051	0.00547
900	8358.5	816.26	41.235	0.048088
1500	7831.64	1274.68	109.68	0.079228
2000	7418.04	1609.82	188.137	0.104639
5000	5356.85	2906.28	952.866	0.246911
