# Supplementary material for: Detecting protein and post-translational modifications in single cells with iDentification and qUantification sEparaTion (DUET)
Source: Commun Biol. 2020 Aug 3;3:420. doi: 10.1038/s42003-020-01132-8 (PMC7400673; doi:10.1038/s42003-020-01132-8)
Supplement: Supplementary file 4 — Supplementary Data 3 [file 42003_2020_1132_MOESM4_ESM.xlsx]

## Sheet: wtmatrix
Cell Barcode	H2B	H2Bub
TTACCGACTTACCGAC	2980	431
TTACCGACGTACACCT	3875	489
TTACCGACTCGTCTGA	4556	664
TTACCGACCCTTCCAT	2983	385
TTACCGACTGCGTAAC	3334	475
TTACCGACCCAAGGTT	3161	417
TTACCGACTTCCAGGT	3610	496
TTACCGACTTGCGAGA	5876	731
TTACCGACCCGCTTAA	5941	777
TTACCGACGTCGATTG	2678	303
TTACCGACCAACTCCA	7065	780
TTACCGACCTCAGAAG	4479	506
TTACCGACGGCAAGTT	2840	373
TTACCGACGGAAGAGA	2215	290
TTACCGACAACCAGAG	3785	426
AGTGACCTCGGCATTA	4732	567
AGTGACCTCACAGACT	4210	459
AGTGACCTTTACGTGC	3244	409
AGTGACCTGTAACCGA	1578	233
AGTGACCTCCAGTTGA	6613	804
AGTGACCTTAGGAGCT	2930	401
AGTGACCTATCTGACC	5606	665
TCGGATTCAGTGACCT	1864	251
TCGGATTCTCGTCTGA	2500	339
TCGGATTCCCTTCCAT	2117	325
TCGGATTCCCAAGGTT	1952	232
TCGGATTCTCATCTCC	1931	343
TCGGATTCAGGAACAC	3870	468
TCGGATTCCCGCTTAA	4160	641
TCGGATTCGTCCTAAG	5976	798
TCGGATTCAGCTACCA	1982	252
TCGGATTCGGAAGAGA	1852	215
TCGGATTCGCGTTAGA	3104	388
TCGGATTCATCTGACC	1901	282
CAAGGTACCGTATCTC	6140	727
CAAGGTACGTACACCT	5394	570
CAAGGTACCCAAGGTT	3965	492
CAAGGTACCAATAGCC	5808	725
CAAGGTACTATGGCAC	3059	378
CAAGGTACGAATCACC	6515	797
CAAGGTACCGAATTGC	6369	769
CAAGGTACCTTAGGAC	2804	385
CAAGGTACAGCTACCA	4815	562
CAAGGTACCTTCACTG	5932	624
CAAGGTACCTCGACTT	5276	597
TCCTCATGTCTAGGAG	3455	403
TCCTCATGTCGTCTGA	4894	632
TCCTCATGAGACCTTG	2590	378
TCCTCATGCCTTCCAT	7773	954
TCCTCATGTGCGTAAC	4736	514
TCCTCATGCACAGACT	7114	862
TCCTCATGGAATCCGT	6796	961
TCCTCATGGACGAACT	1931	266
TCCTCATGCTTAGGAC	3078	363
TCCTCATGGTAAGGTG	6434	707
TCCTCATGGGTTGAAC	3176	444
TCCTCATGCTCGACTT	2893	353
GTCAGTCAGTCAGTCA	3668	488
GTCAGTCATCTAGGAG	6001	648
GTCAGTCAAGACCTTG	5707	624
GTCAGTCATGCGTAAC	2696	271
GTCAGTCACACGCAAT	2612	330
GTCAGTCACCGCTTAA	4390	544
GTCAGTCAGTAAGGTG	2311	302
CGAATACGGTCAGTCA	1782	250
CGAATACGTCGTCTGA	4060	448
CGAATACGGTCCTTGA	3085	249
CGAATACGTTACGTGC	6621	707
CGAATACGTCATCTCC	1787	239
CGAATACGGGAATGTC	3889	414
CGAATACGCAATAGCC	9890	979
CGAATACGAGACGCTA	3573	417
CGAATACGATAACGCC	3887	428
CGAATACGGGTGTACA	2002	213
CGAATACGGTCCTAAG	1738	193
CGAATACGGTAAGGTG	1741	239
CGAATACGGGTTGAAC	1847	238
CGAATACGATCTGACC	1691	217
CGAATACGCTCGACTT	3240	343
TCTAGGAGCGCAACTA	2173	306
TCTAGGAGTGGAAGCA	2757	389
TCTAGGAGGAACGGTT	4043	520
TCTAGGAGAGCGAGAT	6411	757
TCTAGGAGCAACTCCA	4273	578
TCTAGGAGCATGAGCA	4008	511
TCTAGGAGGGCAAGTT	2461	386
TCTAGGAGCGAATTGC	6417	747
TCTAGGAGTCCACGTT	2292	369
TCTAGGAGAGCTACCA	5734	691
CGCAACTACGCAACTA	2612	284
CGCAACTACTGTACCA	3408	466
CGCAACTAAGACCTTG	2983	373
CGCAACTAAAGACACC	6601	609
CGCAACTACTCGAACA	6306	756
CGCAACTAGCGTTAGA	2422	292
CGCAACTACTTCGGTT	3112	467
CGTATCTCTCGGATTC	3565	508
CGTATCTCCGAATACG	5706	703
CGTATCTCCGTATCTC	3985	525
CGTATCTCAGACCTTG	3045	391
CGTATCTCTCATCTCC	5517	682
CGTATCTCGAGAGTAC	3122	392
CGTATCTCTACGGTCT	5721	763
CGTATCTCAGCGAGAT	3359	424
CGTATCTCGCAATTCC	2723	413
CGTATCTCTATGGCAC	5534	683
CGTATCTCCAACTCCA	2737	398
CGTATCTCGTCATCGT	1847	288
CGTATCTCGGACATCA	2992	310
CGTATCTCTAGGAGCT	6306	763
CGTATCTCGTCCTAAG	4333	596
CGTATCTCGGTTGAAC	2796	413
CGTATCTCCAGCATAC	1790	246
GTACACCTAGTGACCT	2874	369
GTACACCTTCGGATTC	5893	764
GTACACCTCGGCATTA	3131	366
GTACACCTGTCCTTGA	6674	817
GTACACCTCCAAGGTT	3825	437
GTACACCTTTCCAGGT	8506	1110
GTACACCTCTCAGAAG	5341	668
GTACACCTCTTCACTG	4999	542
GTACACCTGGTTGAAC	3116	374
GTACACCTATCTGACC	2694	344
GTACACCTCTCGACTT	6257	775
CGGCATTAAGTGACCT	9366	1205
CGGCATTAAGACCTTG	6051	606
CGGCATTAGTCGTTAC	6131	861
CGGCATTATCCATTGC	3380	527
CGGCATTAAAGACACC	3142	383
CGGCATTAATAACGCC	2971	387
CGGCATTAGTAAGGTG	6148	713
CGGCATTAGTACCACA	5984	783
TCGTCTGACGCAACTA	2560	324
TCGTCTGAAAGACACC	3435	396
TCGTCTGATACCTGCA	6535	802
TCGTCTGAGACGAACT	3090	421
TCGTCTGAGTCCTAAG	6748	747
TCGTCTGACTTCGGTT	2476	277
AGCCTATCCACAGACT	2220	254
AGCCTATCGTCGTTAC	4509	533
AGCCTATCTGGAAGCA	3123	401
AGCCTATCTCTACGCA	5026	585
AGCCTATCCTTACAGC	3337	476
AGCCTATCGAACGAAG	2201	317
AGCCTATCGCCTTAAC	2619	371
AGCCTATCCCACAACA	5543	706
CTGTACCACAAGGTAC	5201	540
CTGTACCACGTATCTC	8706	1105
CTGTACCAGTACACCT	6556	910
CTGTACCAAGCCTATC	2605	339
CTGTACCAGAACGGTT	5681	715
CTGTACCAGTAACCGA	4935	615
CTGTACCAATCTGACC	5184	648
AGACCTTGAGTGACCT	3625	462
AGACCTTGTCGTCTGA	3822	518
AGACCTTGCTGTACCA	7735	928
AGACCTTGGTCCTTGA	2420	423
AGACCTTGCAGTGCTT	2774	361
AGACCTTGGTAACCGA	1205	188
AGACCTTGTGGTGAAG	5256	600
AGACCTTGCAGGTTCA	2938	395
AGACCTTGGACGAACT	1110	195
AGACCTTGAGACGCTA	3098	417
AGACCTTGCGAATTGC	7166	926
AGACCTTGGTCCTAAG	5571	651
AGACCTTGAGCTACCA	9265	1299
AGGATAGCGTCCTTGA	2786	428
AGGATAGCGAGAGTAC	3746	384
AGGATAGCGGAGGAAT	2756	365
AGGATAGCGGAATGTC	1209	143
AGGATAGCTACGGTCT	4920	585
AGGATAGCGTCGATTG	2954	393
AGGATAGCTCCACGTT	4733	576
AGGATAGCGATAGCCA	3406	379
AGGATAGCCTTCGGTT	1714	247
CCTTCCATTCGGATTC	7652	1042
CCTTCCATTCATCTCC	5720	847
CCTTCCATAGGAACAC	5486	613
CCTTCCATAGCTAAGC	2387	390
CCTTCCATGGAATGTC	2475	312
CCTTCCATGACGTCAT	5427	723
CCTTCCATAAGACCGT	6255	789
CCTTCCATGTCGATTG	3203	457
CCTTCCATGAACGAAG	3347	519
CCTTCCATCTTCACTG	3915	543
CCTTCCATGGTATAGG	5312	666
GTCCTTGATCCTCATG	4183	574
GTCCTTGAAGCCTATC	5470	599
GTCCTTGACTGTACCA	6972	818
GTCCTTGACCTTCCAT	8455	1057
GTCCTTGAGTCCTTGA	3769	424
GTCCTTGAGGAGGAAT	6194	720
GTCCTTGACTTGCTAG	4046	447
GTCCTTGACCAGTATC	3332	365
GTCCTTGATACCTGCA	3043	330
GTCCTTGAGTCGATTG	6588	809
GTCCTTGAGGTTGAAC	3115	400
GTCCTTGAGTACCACA	3137	429
GTCCTTGACTTCGGTT	4099	485
TGCGTAACAGTGACCT	2756	321
TGCGTAACGTCAGTCA	6443	814
TGCGTAACGTACACCT	3127	327
TGCGTAACCCAAGGTT	6044	675
TGCGTAACTCATCTCC	8137	1003
TGCGTAACGGAGGAAT	4776	501
TGCGTAACAAGACACC	1974	232
TGCGTAACGCAATTCC	2768	348
TGCGTAACTATGGCAC	2634	281
TGCGTAACCATGAGCA	3310	419
TGCGTAACAACCAGAG	2856	366
TGCGTAACCTTCGGTT	2702	334
CACAGACTTTACCGAC	2853	398
CACAGACTAGGAACAC	3080	353
CACAGACTCCAGTTGA	5129	538
CACAGACTAAGACCGT	3303	413
CACAGACTCTCGAACA	3415	398
CACAGACTCTTAGGAC	6031	601
CACAGACTCAGCATAC	2794	374
CACAGACTCTTCGGTT	5806	731
TTACGTGCTCGGATTC	1891	224
TTACGTGCTTCCAGGT	4299	570
TTACGTGCTGGAAGCA	3308	399
TTACGTGCCTTACAGC	2508	364
TTACGTGCGCAATTCC	6669	845
TTACGTGCGTCGATTG	2284	283
TTACGTGCAGACGCTA	2754	339
TTACGTGCGTCCTAAG	5612	774
CCAAGGTTAGCCTATC	6408	783
CCAAGGTTCAGTGCTT	2798	428
CCAAGGTTGGAATGTC	5260	591
CCAAGGTTGTCGATTG	5363	769
CCAAGGTTAGACGCTA	3084	392
CCAAGGTTATAACGCC	4111	508
CCAAGGTTAACCAGAG	2856	406
CCAAGGTTCTTCGGTT	5434	676
CACGCAATGTACACCT	6374	701
CACGCAATCCAAGGTT	2152	323
CACGCAATGTCGTTAC	3093	413
CACGCAATGAACGGTT	2473	318
CACGCAATGGAATGTC	3834	346
CACGCAATTGGTGAAG	15925	1717
CACGCAATGCAATTCC	2762	362
CACGCAATCCGCTTAA	2298	329
CACGCAATGTCCTAAG	5343	641
CACGCAATCAACACAG	2604	377
CACGCAATAGCTACCA	6057	747
CACGCAATCTTCACTG	3615	453
TTCCAGGTAGCGAGAT	2917	458
TTCCAGGTGCAATTCC	2517	369
TTCCAGGTCCGCTTAA	5132	704
TCATCTCCGTACACCT	2975	427
TCATCTCCTCCATTGC	5235	626
TCATCTCCGAATCCGT	2616	398
TCATCTCCCTCAGAAG	3515	385
TCATCTCCTAGGAGCT	2618	329
TCATCTCCATCTGACC	5452	678
GAGAGTACTACGGTCT	2613	381
GAGAGTACTGGTGAAG	2438	275
GAGAGTACAAGACCGT	3182	404
GAGAGTACCAACTCCA	2349	322
GAGAGTACGAACGAAG	2756	436
GAGAGTACGATCTTGC	4683	574
GAGAGTACGCGTTAGA	2977	408
GTCGTTACCGCAACTA	3423	562
GTCGTTACAAGACCGT	2359	303
GTCGTTACAGACGCTA	6781	922
GTCGTTACATAACGCC	2060	245
GTCGTTACGAATCACC	2440	398
GTCGTTACGTCCTAAG	6646	863
GTCGTTACCAACACAG	2466	381
GGAGGAATTTACCGAC	2907	461
GGAGGAATTCCTCATG	5785	615
GGAGGAATGTCAGTCA	5904	735
GGAGGAATCGAATACG	3858	461
GGAGGAATGGACATCA	2526	298
AGGAACACCGTATCTC	6232	734
AGGAACACCGGCATTA	6955	795
AGGAACACTCGTCTGA	4496	433
AGGAACACTCATCTCC	5762	629
AGGAACACCTTGCTAG	2593	348
AGGAACACTACGGTCT	5206	545
AGGAACACAAGACCGT	3281	427
AGGAACACTATGGCAC	2499	354
AGGAACACCAACACAG	4846	507
AGGAACACATCTGACC	6673	851
AGGAACACGGTATAGG	6078	631
CAGTGCTTCTGTACCA	4656	635
CAGTGCTTTTCCAGGT	7197	815
CAGTGCTTCTTGCTAG	3679	389
CAGTGCTTTACGGTCT	2722	377
CAGTGCTTCATGAGCA	3399	455
CAGTGCTTAGACGCTA	4357	555
CAGTGCTTGGCAAGTT	3699	477
CAGTGCTTTAGGAGCT	3761	446
CAGTGCTTCTTAGGAC	3257	353
CAGTGCTTGTAAGGTG	2833	354
CAGTGCTTGGAAGAGA	1578	186
CTTGCTAGCACAGACT	7383	950
CTTGCTAGTACGGTCT	5977	781
CTTGCTAGTACCTGCA	3172	433
CTTGCTAGCAGGTTCA	4869	601
CTTGCTAGGACGAACT	1797	266
CTTGCTAGGAATCACC	6056	709
CTTGCTAGGTCCTAAG	3117	367
CTTGCTAGTCCACGTT	6685	915
TGGAAGCACGTATCTC	2734	294
TGGAAGCATCGTCTGA	2764	264
TGGAAGCAAGGATAGC	4522	489
TGGAAGCATACGGTCT	4704	616
TGGAAGCAAAGACACC	4598	502
TGGAAGCATGGTGAAG	1753	210
TGGAAGCAGGCAAGTT	2676	357
AGCTAAGCAGTGACCT	6330	765
AGCTAAGCTCTAGGAG	7791	968
AGCTAAGCGTACACCT	3509	416
AGCTAAGCCACGCAAT	2640	361
AGCTAAGCGTCGTTAC	2587	394
AGCTAAGCTGGAAGCA	5779	673
AGCTAAGCCAATAGCC	5605	677
AGCTAAGCGTCCTAAG	1192	117
AGCTAAGCCTCGACTT	3882	494
GAACGGTTTCGGATTC	4430	562
GAACGGTTTCCTCATG	2664	379
GAACGGTTCGAATACG	2137	342
GAACGGTTCGTATCTC	1514	189
GAACGGTTGAACGGTT	6092	750
GAACGGTTTCTACGCA	2254	338
GAACGGTTGTAACCGA	2895	440
GAACGGTTGGTGTACA	2431	265
GGAATGTCCGAATACG	3130	440
GGAATGTCCGCAACTA	4395	481
GGAATGTCAGGATAGC	2386	294
GGAATGTCTCATCTCC	3568	437
GGAATGTCGAGAGTAC	3896	502
GGAATGTCCAGTGCTT	6336	791
GGAATGTCCCAGTATC	5328	618
GGAATGTCGACGTCAT	2093	257
GGAATGTCCTCGAACA	3505	457
GGAATGTCCAGGTTCA	4340	496
GGAATGTCAGACGCTA	5543	655
GGAATGTCATAACGCC	1840	294
GGAATGTCTAGGAGCT	2782	394
TACGGTCTGTACACCT	5317	718
TACGGTCTAGACCTTG	5326	606
TACGGTCTCCAAGGTT	2532	329
TACGGTCTTATGGCAC	3163	369
TACGGTCTGAACGAAG	6331	772
TACGGTCTTAGGAGCT	2992	348
TACGGTCTGGTTGAAC	5856	846
CCAGTATCTCTAGGAG	5464	687
CCAGTATCGTCGTTAC	4227	546
CCAGTATCGAACGGTT	2745	387
CCAGTATCGGAATGTC	2853	358
CCAGTATCCCAGTATC	4539	600
CCAGTATCCAATAGCC	2531	345
CCAGTATCTGGTGAAG	1684	224
CCAGTATCTTGCGAGA	3428	470
CCAGTATCATAACGCC	1923	268
CCAGTATCGTAAGGTG	5043	633
CCAGTATCGGTTGAAC	5247	680
CCAGTATCGGAAGAGA	1087	163
TCTACGCACCAAGGTT	5151	685
TCTACGCATGGTGAAG	3044	406
TCTACGCAGAATCCGT	3067	366
TCTACGCACTCGAACA	4501	558
TCTACGCACAACTCCA	6248	717
TCTACGCATCCACGTT	7209	839
TCTACGCACCACAACA	2533	390
GACGTCATCAAGGTAC	2773	398
GACGTCATCGTATCTC	3477	437
GACGTCATGTCGTTAC	2556	323
GACGTCATAGCTAAGC	4696	526
GACGTCATCCAGTTGA	2852	384
GACGTCATGAACGAAG	5860	744
GACGTCATCTCAGAAG	5936	687
GACGTCATGTACCACA	3976	438
GACGTCATCTTCGGTT	5041	629
GACGTCATCCACAACA	1720	218
CTTACAGCGCAATTCC	4887	601
CTTACAGCAGACGCTA	3321	417
CTTACAGCGATCTTGC	1303	193
CTTACAGCGGTGTACA	5091	583
TCCATTGCAGGATAGC	5932	635
TCCATTGCTTACGTGC	2777	416
TCCATTGCTTCCAGGT	5661	825
TCCATTGCCAATAGCC	3503	547
TCCATTGCCCAGTTGA	3222	565
TCCATTGCAAGACCGT	7084	913
TCCATTGCTATGGCAC	2754	443
TCCATTGCCTCGAACA	5764	782
TCCATTGCCATGAGCA	6201	755
TCCATTGCAACCAGAG	6418	855
AGCGAGATCTTGCTAG	2554	346
AGCGAGATGAATCCGT	3256	458
AGCGAGATGTAAGGTG	3626	339
AGCGAGATCAGCATAC	2576	306
CAATAGCCTCTAGGAG	2122	244
CAATAGCCAGCCTATC	8007	1047
CAATAGCCTGCGTAAC	2808	361
CAATAGCCCACAGACT	5597	657
CAATAGCCAGCTAAGC	4468	530
CAATAGCCCCAGTATC	2842	425
CAATAGCCAAGACCGT	4046	471
CAATAGCCTTGCGAGA	2268	347
CAATAGCCGGACATCA	2520	284
CAATAGCCTACTCCAG	5791	773
AAGACACCTTACCGAC	2497	335
AAGACACCTCTAGGAG	7799	862
AAGACACCAGCCTATC	3253	390
AAGACACCTGGAAGCA	4382	432
AAGACACCGGAATGTC	2163	258
AAGACACCCCAGTATC	3822	476
AAGACACCGACGTCAT	3035	385
AAGACACCGAATCCGT	6207	666
AAGACACCCTCAGAAG	2437	314
AAGACACCGACGAACT	3141	396
AAGACACCGGTATAGG	1478	232
CCAGTTGACGGCATTA	5278	698
CCAGTTGAGGAATGTC	1674	190
CCAGTTGAGACGTCAT	1558	235
CCAGTTGAAGACGCTA	2558	302
CCAGTTGAGGTTGAAC	4234	488
TGGTGAAGCAGTGCTT	5083	585
TGGTGAAGCTTACAGC	3464	364
TGGTGAAGTCCACGTT	2832	425
TGGTGAAGGGTTGAAC	5612	695
TGGTGAAGATCTGACC	2324	311
AAGACCGTTCGTCTGA	5174	567
AAGACCGTAGGATAGC	7613	843
AAGACCGTGTCGTTAC	2981	336
AAGACCGTGGAGGAAT	7244	790
AAGACCGTGACGTCAT	1731	189
AAGACCGTAGCGAGAT	5798	607
AAGACCGTGACGAACT	4015	477
AAGACCGTGTACCACA	4695	489
TTGCGAGAGTCAGTCA	2291	243
TTGCGAGAGACGTCAT	2846	287
TTGCGAGATGGTGAAG	2669	301
TTGCGAGACCGCTTAA	2535	301
TTGCGAGACAACTCCA	4169	420
TTGCGAGACTCAGAAG	2275	246
GCAATTCCCTGTACCA	3313	386
GCAATTCCCTTACAGC	1511	212
GCAATTCCCTCGAACA	2825	279
GCAATTCCCTCAGAAG	2206	353
GCAATTCCCTTAGGAC	2917	333
GCAATTCCGTAAGGTG	2523	296
GCAATTCCGCGTTAGA	2095	239
GCAATTCCGTACCACA	2088	272
GCAATTCCCTTCGGTT	2177	280
GAATCCGTGTCAGTCA	3207	370
GAATCCGTCGCAACTA	1838	239
GAATCCGTCACGCAAT	6211	698
GAATCCGTGGAGGAAT	5686	671
GAATCCGTGGAATGTC	1903	250
GAATCCGTCTTACAGC	2558	389
GAATCCGTGGTATAGG	4071	475
CCGCTTAACGTATCTC	6406	806
CCGCTTAACGGCATTA	2618	330
CCGCTTAAAGACCTTG	3076	375
CCGCTTAAAGGAACAC	2725	353
CCGCTTAACCAGTTGA	2196	346
CCGCTTAATGGTGAAG	5052	585
CCGCTTAAAAGACCGT	2819	356
CCGCTTAATATGGCAC	5970	718
CCGCTTAAGCGTTAGA	4725	521
CCGCTTAAAACCAGAG	9984	1267
TACCTGCACACGCAAT	2939	431
TACCTGCATTCCAGGT	6213	804
TACCTGCAGACGTCAT	4295	515
TACCTGCAAAGACACC	4821	539
TACCTGCATGGTGAAG	5620	624
TACCTGCACTCGAACA	1459	208
TACCTGCACATGAGCA	7737	1048
TACCTGCACAACACAG	6146	749
TACCTGCAAACCAGAG	2482	397
TACCTGCAGGTATAGG	2871	412
GTCGATTGCAAGGTAC	4864	491
GTCGATTGGTCAGTCA	6995	693
GTCGATTGTACGGTCT	3078	436
GTCGATTGCCAGTATC	3482	487
GTCGATTGTGGTGAAG	7098	743
GTCGATTGTATGGCAC	5208	588
GTCGATTGGTACCACA	2998	387
TATGGCACTTACGTGC	5298	706
TATGGCACAAGACACC	4909	548
TATGGCACGAATCACC	6574	864
TATGGCACTACTCCAG	2303	329
TATGGCACCCACAACA	2549	293
CTCGAACATTACCGAC	1653	242
CTCGAACAAGTGACCT	2748	340
CTCGAACAGTACACCT	2396	387
CTCGAACAAGACCTTG	2577	295
CTCGAACACACAGACT	6239	695
CTCGAACAATAACGCC	2560	361
CTCGAACACTTCACTG	2772	347
CTCGAACAGCGTTAGA	3186	389
CTCGAACACAGCATAC	2734	324
CTCGAACACTCGACTT	4259	530
CAACTCCATCCTCATG	3194	389
CAACTCCAAGACCTTG	5557	577
CAACTCCAGTCCTTGA	4019	512
CAACTCCATTACGTGC	2471	283
CAACTCCACAGTGCTT	3035	408
CAACTCCAGGCAAGTT	3041	386
CAACTCCACTTAGGAC	3047	333
CAACTCCAGCCTTAAC	6264	734
CAACTCCATACTCCAG	5341	602
GTCATCGTCGTATCTC	6523	897
GTCATCGTCACGCAAT	5388	666
GTCATCGTCTTACAGC	5271	752
GTCATCGTCCAGTTGA	5518	718
GTCATCGTCTTCACTG	2833	403
GTCATCGTGATAGCCA	2978	339
GTCATCGTGTACCACA	4860	545
GTCATCGTCAGCATAC	5190	629
GGACATCACGAATACG	6696	835
GGACATCATTACGTGC	6280	802
GGACATCAGCAATTCC	2662	401
GGACATCACCGCTTAA	5448	658
GGACATCAGGAAGAGA	1962	227
GGACATCAAACCAGAG	2774	367
GGACATCACAGCATAC	2671	383
CAGGTTCACGAATACG	4453	489
CAGGTTCAAGCCTATC	3510	386
CAGGTTCATTACGTGC	3130	412
CAGGTTCATTCCAGGT	4954	558
CAGGTTCAAGGAACAC	6170	751
CAGGTTCATACGGTCT	3193	426
CAGGTTCAAGACGCTA	5844	692
CAGGTTCAGTCCTAAG	3579	443
CAGGTTCAGCCTTAAC	3597	450
CAGGTTCAAGCTACCA	4711	465
GAACGAAGGTACACCT	4066	465
GAACGAAGGTCCTTGA	6306	659
GAACGAAGCACAGACT	3958	459
GAACGAAGGTAACCGA	5026	549
GAACGAAGCAATAGCC	6377	616
GAACGAAGGCAATTCC	2900	373
GAACGAAGTACCTGCA	6755	705
GAACGAAGCAACTCCA	4619	526
GAACGAAGCTTAGGAC	2830	315
CTCAGAAGTTACCGAC	3314	356
CTCAGAAGTCGGATTC	3760	361
CTCAGAAGCGTATCTC	2370	235
CTCAGAAGTCGTCTGA	6164	798
CTCAGAAGTGGAAGCA	7472	770
CTCAGAAGCTTACAGC	2536	354
CTCAGAAGTGGTGAAG	1469	152
CTCAGAAGCTCGAACA	5982	590
CTCAGAAGGTCATCGT	1817	283
CTCAGAAGCTCAGAAG	2822	301
CTCAGAAGGATCTTGC	1301	187
CTCAGAAGCTCGACTT	4276	423
CATGAGCATCTAGGAG	4787	463
CATGAGCAAGACCTTG	2962	415
CATGAGCATGCGTAAC	2828	421
CATGAGCAGGAGGAAT	5272	598
CATGAGCATACGGTCT	2726	357
CATGAGCACAATAGCC	3617	428
CATGAGCAGAACGAAG	3204	387
CATGAGCACTCAGAAG	2518	362
CATGAGCAGAATCACC	4257	479
CATGAGCAGGTTGAAC	7648	917
GACGAACTCGAATACG	1687	205
GACGAACTCACGCAAT	4119	392
GACGAACTAGCTAAGC	3190	368
GACGAACTTCCATTGC	1778	196
GACGAACTAGCGAGAT	3609	343
GACGAACTCAATAGCC	3514	332
GACGAACTCCGCTTAA	3489	339
GACGAACTCTCGAACA	1905	200
GACGAACTCGAATTGC	1315	147
GACGAACTGTCCTAAG	3285	334
AGACGCTACAAGGTAC	6902	826
AGACGCTATCTAGGAG	3885	412
AGACGCTATTACGTGC	1914	263
AGACGCTATCTACGCA	5158	556
AGACGCTATACCTGCA	3015	438
AGACGCTAGTAAGGTG	3368	401
ATAACGCCGTCAGTCA	3593	526
ATAACGCCGTACACCT	1460	257
ATAACGCCTCCATTGC	5753	921
ATAACGCCCGAATTGC	2862	398
GAATCACCAGGATAGC	2531	305
GAATCACCCCTTCCAT	2665	379
GAATCACCTATGGCAC	5621	708
GGCAAGTTCGTATCTC	2250	341
GGCAAGTTAGACCTTG	2188	0
GGCAAGTTCACAGACT	5395	740
GGCAAGTTTCTACGCA	4881	646
GGCAAGTTGAATCCGT	2636	313
GGCAAGTTCATGAGCA	2973	383
GGCAAGTTTAGGAGCT	5658	667
GGCAAGTTGTCCTAAG	3652	467
GGCAAGTTGGTTGAAC	2159	289
GATCTTGCTCGTCTGA	6809	1051
GATCTTGCCTGTACCA	7063	1032
GATCTTGCTGCGTAAC	2910	432
GATCTTGCGGAATGTC	7910	914
GATCTTGCGCCTTAAC	3155	501
CAATGCGAGAGAGTAC	6417	646
CAATGCGACAGTGCTT	3257	396
CAATGCGAAGCTAAGC	2479	246
CAATGCGATCCATTGC	5654	624
CAATGCGAGGACATCA	2375	256
GGTGTACACCAAGGTT	2528	354
GGTGTACATTCCAGGT	2992	353
GGTGTACAGAGAGTAC	6363	677
GGTGTACAAGGAACAC	3267	397
GGTGTACAGAATCCGT	3884	475
GGTGTACACGAATTGC	5743	591
TAGGAGCTGTCCTTGA	3374	393
TAGGAGCTCACGCAAT	2776	417
TAGGAGCTGAACGGTT	1968	236
TAGGAGCTTCCATTGC	5431	724
TAGGAGCTCCGCTTAA	5005	590
TAGGAGCTCTCGAACA	3011	395
TAGGAGCTCATGAGCA	2656	326
TAGGAGCTGTAAGGTG	2996	319
CGAATTGCTTACCGAC	4632	511
CGAATTGCTTACGTGC	3436	412
CGAATTGCCTTGCTAG	2494	333
CGAATTGCGGCAAGTT	3531	460
CGAATTGCGGTTGAAC	3463	423
CGAATTGCGATAGCCA	3601	426
CGAATTGCAACCAGAG	3905	414
CGAATTGCGTACCACA	1783	259
CGAATTGCCTCGACTT	1860	226
CGAATTGCCTTCGGTT	7154	761
GTCCTAAGAGTGACCT	5327	680
GTCCTAAGGTACACCT	3182	423
GTCCTAAGTTACGTGC	6800	967
GTCCTAAGCACGCAAT	4268	518
GTCCTAAGCTTGCTAG	6705	827
GTCCTAAGTCTACGCA	4097	513
GTCCTAAGCCAGTTGA	2543	380
GTCCTAAGGGTGTACA	2045	275
GTCCTAAGTAGGAGCT	2621	403
GTCCTAAGGCCTTAAC	2559	342
GTCCTAAGGGAAGAGA	3216	390
GTCCTAAGGCGTTAGA	2143	329
GTCCTAAGAACCAGAG	8035	944
GTCCTAAGGGTATAGG	5582	618
GTCCTAAGCAGCATAC	4764	604
CTTAGGACCTGTACCA	5688	711
CTTAGGACCACGCAAT	4482	513
CTTAGGACTCATCTCC	2830	394
CTTAGGACGGAGGAAT	2879	344
CTTAGGACGGAATGTC	2689	364
CTTAGGACCAATAGCC	5586	712
CTTAGGACAACCAGAG	2371	320
TCCACGTTTCGGATTC	6467	871
TCCACGTTTCGTCTGA	4152	543
TCCACGTTCCTTCCAT	5564	690
TCCACGTTCACGCAAT	6149	813
TCCACGTTGTAACCGA	4758	661
TCCACGTTAGCTACCA	1773	286
TCCACGTTGATAGCCA	4733	692
CAACACAGCGCAACTA	7517	920
CAACACAGCAGTGCTT	5434	591
CAACACAGGAACGGTT	5299	616
GCCTTAACTCCTCATG	6585	771
GCCTTAACAGGAACAC	5886	684
GCCTTAACGGAATGTC	9219	1139
GCCTTAACCTTACAGC	3480	472
GCCTTAACTCCATTGC	5754	828
GCCTTAACCCGCTTAA	2865	481
GCCTTAACCAACACAG	2881	423
GCCTTAACGCCTTAAC	2524	388
GTAAGGTGTTCCAGGT	3183	357
GTAAGGTGAAGACACC	2056	219
GTAAGGTGTTGCGAGA	5677	635
GTAAGGTGGAATCCGT	4577	512
GTAAGGTGGAACGAAG	5498	650
GTAAGGTGCGAATTGC	2994	370
GTAAGGTGTCCACGTT	2857	360
GTAAGGTGCAACACAG	1900	264
GTAAGGTGCCACAACA	2117	277
AGCTACCATCCTCATG	2059	295
AGCTACCAGTACACCT	5213	569
AGCTACCAAGACCTTG	3000	401
AGCTACCAATAACGCC	4885	637
AGCTACCATAGGAGCT	5407	735
AGCTACCAGCCTTAAC	2304	325
AGCTACCACTTCACTG	2244	276
CTTCACTGTTACCGAC	3362	502
CTTCACTGAGGATAGC	3277	328
CTTCACTGCACAGACT	11954	1609
CTTCACTGGAACGGTT	5069	648
CTTCACTGCTTACAGC	3313	476
CTTCACTGTACCTGCA	4891	614
CTTCACTGGTCGATTG	2917	367
CTTCACTGGGACATCA	2661	313
CTTCACTGCAGGTTCA	3056	449
CTTCACTGGCCTTAAC	2917	477
GGTTGAACTTACCGAC	6013	742
GGTTGAACCGGCATTA	2238	298
GGTTGAACCAGTGCTT	4637	651
GGTTGAACGAACGGTT	2638	354
GGTTGAACGTAACCGA	2192	335
GGTTGAACCAATAGCC	2414	292
GGTTGAACGATAGCCA	2818	375
GATAGCCAAGTGACCT	5445	716
GATAGCCACGGCATTA	2668	352
GATAGCCATTCCAGGT	2784	369
GATAGCCATGGTGAAG	5585	660
GATAGCCAATAACGCC	2206	280
GATAGCCACGAATTGC	2661	378
GATAGCCACCACAACA	2469	383
TACTCCAGTCGTCTGA	7440	908
TACTCCAGTGGAAGCA	1222	146
TACTCCAGCTTACAGC	3023	385
TACTCCAGTACCTGCA	3032	442
TACTCCAGGGACATCA	4794	515
TACTCCAGGTCCTAAG	4615	495
TACTCCAGGATAGCCA	5146	626
TACTCCAGCCACAACA	5082	607
GGAAGAGAAGTGACCT	3549	455
GGAAGAGAGTACACCT	5599	558
GGAAGAGACCTTCCAT	5473	648
GGAAGAGAGAGAGTAC	4772	529
GGAAGAGAGGAGGAAT	4353	504
GGAAGAGAGTAACCGA	10803	1166
GGAAGAGACTTACAGC	2932	353
GGAAGAGATCCATTGC	6686	700
GGAAGAGAAGCGAGAT	3281	519
GGAAGAGAAAGACACC	5861	766
GGAAGAGATGGTGAAG	5386	544
GGAAGAGAGTCGATTG	5886	642
GGAAGAGACTCGAACA	2292	265
GGAAGAGAGGACATCA	5796	671
GGAAGAGAGGCAAGTT	6472	790
GGAAGAGATCCACGTT	3074	410
GGAAGAGACAGCATAC	5572	562
GCGTTAGATCGGATTC	3928	452
GCGTTAGATCTAGGAG	4313	441
GCGTTAGACGCAACTA	3529	355
GCGTTAGACACGCAAT	2726	356
GCGTTAGAGACGTCAT	1730	187
GCGTTAGACTTACAGC	6472	612
GCGTTAGACCGCTTAA	6620	756
GCGTTAGAGAACGAAG	3292	374
GCGTTAGAGGTGTACA	6269	629
GCGTTAGAGCGTTAGA	6460	773
GCGTTAGAATCTGACC	6233	600
GCGTTAGACAGCATAC	3824	320
ATCTGACCGTACACCT	2853	432
ATCTGACCGAGAGTAC	3334	479
ATCTGACCTGGAAGCA	1850	299
ATCTGACCTCTACGCA	4509	526
ATCTGACCTGGTGAAG	3090	385
ATCTGACCCTCGAACA	5927	847
ATCTGACCGGTGTACA	2983	361
ATCTGACCGTCCTAAG	4797	576
ATCTGACCAGCTACCA	6062	757
AACCAGAGAGACCTTG	1843	181
AACCAGAGTCATCTCC	2620	367
AACCAGAGGAGAGTAC	5512	703
AACCAGAGCTTGCTAG	13106	1498
AACCAGAGTGGAAGCA	4481	492
AACCAGAGGGAATGTC	4592	596
AACCAGAGGTAACCGA	5405	552
AACCAGAGGTCATCGT	2680	342
AACCAGAGGCCTTAAC	2494	346
AACCAGAGCAGCATAC	2668	340
GTACCACATTACCGAC	6437	752
GTACCACAAGTGACCT	6835	843
GTACCACATCCTCATG	1852	223
GTACCACATGCGTAAC	3905	448
GTACCACAGAGAGTAC	6433	870
GTACCACAAGGAACAC	3074	357
GTACCACAAGCTAAGC	2573	361
GTACCACATACGGTCT	2476	352
GTACCACAAAGACACC	3274	463
GTACCACATTGCGAGA	5321	601
GTACCACATATGGCAC	3025	418
GTACCACATAGGAGCT	2523	408
GTACCACACAACACAG	3279	420
GGTATAGGTTACCGAC	5679	811
GGTATAGGAGCCTATC	6593	848
GGTATAGGAGGATAGC	1690	238
GGTATAGGCACAGACT	8759	1189
GGTATAGGTCTACGCA	4623	584
GGTATAGGGACGTCAT	3938	461
GGTATAGGTTGCGAGA	3683	505
GGTATAGGCCGCTTAA	3414	508
GGTATAGGCTCGAACA	3075	389
GGTATAGGGAATCACC	4015	508
GGTATAGGGGTGTACA	3231	436
GGTATAGGCCACAACA	2386	299
CGAGAGAAAGTGACCT	5319	553
CGAGAGAACAAGGTAC	2414	333
CGAGAGAACGAATACG	5750	620
CGAGAGAATCGTCTGA	2319	308
CGAGAGAATTACGTGC	2510	296
CGAGAGAACACGCAAT	2476	307
CGAGAGAATTCCAGGT	2793	247
CGAGAGAACTTGCTAG	5431	636
CGAGAGAATGGAAGCA	2666	347
CGAGAGAAAGCTAAGC	2569	274
CGAGAGAACCAGTATC	3178	306
CGAGAGAACAATAGCC	4859	601
CGAGAGAATACCTGCA	5310	618
CGAGAGAATATGGCAC	2769	312
CGAGAGAACAACTCCA	3479	414
CGAGAGAAGACGAACT	3021	372
CGAGAGAAGGCAAGTT	3047	389
CGAGAGAATACTCCAG	2897	376
CAGCATACTCGTCTGA	3180	390
CAGCATACTGCGTAAC	3261	372
CAGCATACTTCCAGGT	6444	765
CAGCATACGTCGTTAC	2965	379
CAGCATACGGAGGAAT	3180	425
CAGCATACTACGGTCT	2321	226
CAGCATACGTAACCGA	4706	559
CAGCATACGACGTCAT	2309	298
CAGCATACGTCGATTG	5776	630
CAGCATACAGACGCTA	3072	378
CAGCATACGAATCACC	2532	381
CAGCATACCTTAGGAC	6293	664
CAGCATACGCCTTAAC	8923	1241
CAGCATACGTAAGGTG	1767	187
CAGCATACGGAAGAGA	2868	385
CTCGACTTAGTGACCT	3252	466
CTCGACTTCAAGGTAC	2548	391
CTCGACTTAGCTAAGC	4739	597
CTCGACTTGTAACCGA	2284	332
CTCGACTTCTCGACTT	5954	731
CTCGACTTCTTCGGTT	3187	486
CTCGACTTCCACAACA	2629	316
CTTCGGTTTCGTCTGA	4560	724
CTTCGGTTCACAGACT	4911	626
CTTCGGTTGTAACCGA	5728	767
CTTCGGTTCAATAGCC	5997	891
CTTCGGTTTATGGCAC	3125	443
CTTCGGTTCTCAGAAG	7191	963
CTTCGGTTATAACGCC	3075	508
CTTCGGTTGGCAAGTT	4820	684
CCACAACAAGTGACCT	5776	739
CCACAACACCTTCCAT	1914	274
CCACAACAGGAGGAAT	3933	515
CCACAACATACGGTCT	4827	633
CCACAACACCAGTATC	2526	380
CCACAACACTTACAGC	6295	742
CCACAACAAAGACACC	6316	748
CCACAACACAGGTTCA	2157	255
CCACAACACTTAGGAC	2505	410
CCACAACAATCTGACC	4001	478
CCACAACAGGTATAGG	6374	726

## Sheet: dkomatrix
Cell Barcode	H2B	H2Bub
AACCAGAGAGACGCTA	9323	5431
AACCAGAGAGGATAGC	6013	3536
AACCAGAGAGTGACCT	3337	2286
AACCAGAGCAACACAG	7027	4059
AACCAGAGCACAGACT	5491	3358
AACCAGAGCGCAACTA	3262	2680
AACCAGAGCTTACAGC	14070	8148
AACCAGAGGAGAGTAC	2639	2148
AACCAGAGGGACATCA	1888	1908
AACCAGAGGGTGTACA	2636	2003
AACCAGAGTACTCCAG	7087	4291
AACCAGAGTCCTCATG	7355	3743
AACCAGAGTGGAAGCA	2643	2000
AAGACACCGAACGAAG	4358	2323
AAGACACCGGTATAGG	2639	1657
AAGACACCGTACACCT	3507	2762
AAGACACCTACGGTCT	7435	3359
AAGACACCTTACGTGC	3921	2734
AAGACCGTAAGACCGT	10052	5888
AAGACCGTCCAGTTGA	2589	2267
AAGACCGTCCGCTTAA	5912	2697
AAGACCGTCGCAACTA	3387	2657
AAGACCGTCGGCATTA	5859	2687
AAGACCGTCTTGCTAG	3471	2826
AAGACCGTGTAAGGTG	5777	3392
AAGACCGTGTCAGTCA	3327	2145
AAGACCGTGTCCTTGA	7875	5139
AAGACCGTTCTAGGAG	3181	2682
AAGACCGTTTACGTGC	2921	2478
AAGACCGTTTGCGAGA	4274	2514
AGACCTTGAGCCTATC	9730	6003
AGACCTTGCAATAGCC	7745	5286
AGACCTTGGGAAGAGA	1344	776
AGACCTTGTCCATTGC	6586	3945
AGACCTTGTCGGATTC	8678	4938
AGACGCTAAACCAGAG	7425	4676
AGACGCTACCAAGGTT	3873	2277
AGACGCTACCACAACA	7113	3860
AGACGCTACGAATTGC	6837	3010
AGACGCTACGAGAGAA	3922	2085
AGACGCTACTCGACTT	2977	2051
AGACGCTAGCAATTCC	5390	2989
AGACGCTAGGAAGAGA	3924	1921
AGACGCTAGGAATGTC	3339	2722
AGACGCTATTACCGAC	9105	4969
AGACGCTATTGCGAGA	7305	4826
AGCCTATCAAGACACC	4083	2388
AGCCTATCAAGACCGT	4376	2647
AGCCTATCAGTGACCT	5490	3631
AGCCTATCCTTCACTG	2542	2265
AGCCTATCGAACGGTT	8982	4696
AGCCTATCGAATCACC	2930	2334
AGCCTATCGGAAGAGA	3647	2180
AGCCTATCGTCCTAAG	3244	2081
AGCCTATCTTACCGAC	2730	2639
AGCCTATCTTGCGAGA	7888	5163
AGCGAGATAGGAACAC	8035	4258
AGCGAGATCAAGGTAC	2486	2078
AGCGAGATCTCGAACA	2041	1549
AGCGAGATGTACCACA	7468	5123
AGCGAGATTCCTCATG	3422	2405
AGCGAGATTTCCAGGT	3092	2146
AGCTAAGCAGCTAAGC	7704	3419
AGCTAAGCCGAATTGC	3385	2754
AGCTAAGCCTTACAGC	1492	1050
AGCTAAGCGGTTGAAC	7970	4376
AGCTAAGCGTCCTAAG	2884	2093
AGCTAAGCTTGCGAGA	3057	2186
AGCTACCAAGCTAAGC	8067	5490
AGCTACCACAATAGCC	2401	2089
AGCTACCAGGAAGAGA	3185	2179
AGGAACACAACCAGAG	2549	1705
AGGAACACAAGACCGT	2090	1515
AGGAACACAGCTACCA	3026	2322
AGGAACACCTTCACTG	2334	1461
AGGAACACTAGGAGCT	3033	2240
AGGAACACTCGTCTGA	4867	2228
AGGATAGCATAACGCC	6442	3871
AGGATAGCCAATGCGA	829	541
AGGATAGCCGAATACG	7944	4364
AGGATAGCCGTATCTC	7121	3878
AGGATAGCCTTCACTG	9239	5336
AGGATAGCTACCTGCA	7678	4331
AGGATAGCTACTCCAG	3011	2002
AGGATAGCTATGGCAC	6142	3704
AGGATAGCTCTAGGAG	1904	1202
AGTGACCTAGCGAGAT	3846	2547
AGTGACCTCAGCATAC	2735	1776
AGTGACCTCAGGTTCA	2975	2159
AGTGACCTCGAATACG	3785	2711
AGTGACCTCTCGACTT	2873	2461
AGTGACCTGACGTCAT	5355	3054
AGTGACCTGGAAGAGA	5091	2025
AGTGACCTTACCTGCA	6781	3450
ATAACGCCAGCTACCA	3953	2998
ATAACGCCCGAATACG	7519	4442
ATAACGCCCTCAGAAG	6187	3559
ATAACGCCCTCGACTT	2146	2015
ATAACGCCCTTCACTG	2539	1666
ATAACGCCGAACGAAG	2208	1719
ATAACGCCGATCTTGC	5128	3141
ATAACGCCGCAATTCC	3178	2716
ATAACGCCGCCTTAAC	2094	1947
ATAACGCCTATGGCAC	6345	3444
ATAACGCCTCCTCATG	5223	3494
ATAACGCCTGCGTAAC	7194	4965
ATCTGACCAGACCTTG	7921	6086
ATCTGACCAGCGAGAT	5749	3916
ATCTGACCCAATAGCC	2297	2185
ATCTGACCCATGAGCA	2945	2551
ATCTGACCCCACAACA	1468	1279
ATCTGACCCTCGAACA	2260	1412
ATCTGACCCTCGACTT	5256	3307
ATCTGACCGATCTTGC	5512	3095
ATCTGACCGTAAGGTG	6828	4651
ATCTGACCTCTAGGAG	6014	3528
CAACACAGAAGACACC	6042	2999
CAACACAGATAACGCC	6140	4086
CAACACAGCAAGGTAC	2586	2213
CAACACAGCAGTGCTT	2513	2274
CAACACAGCTCGACTT	11517	7193
CAACACAGGAGAGTAC	8806	6500
CAACACAGTCTAGGAG	4516	2274
CAACACAGTGCGTAAC	2875	2151
CAACACAGTGGTGAAG	5691	3299
CAACTCCAAAGACCGT	6572	3793
CAACTCCAAGTGACCT	3405	2523
CAACTCCACAGGTTCA	4164	2797
CAACTCCACATGAGCA	3017	2707
CAACTCCAGACGAACT	825	642
CAACTCCAGAGAGTAC	5512	2146
CAACTCCAGGAGGAAT	3002	2222
CAACTCCAGGCAAGTT	9334	6200
CAACTCCAGTACCACA	5554	3546
CAACTCCATACTCCAG	2751	1899
CAAGGTACAAGACCGT	3308	1954
CAAGGTACAGACGCTA	1429	1079
CAAGGTACAGCCTATC	3362	2563
CAAGGTACCAACTCCA	7005	4236
CAAGGTACCAGCATAC	1366	819
CAAGGTACCCAGTATC	8755	4747
CAAGGTACCCTTCCAT	3605	2499
CAAGGTACCGCAACTA	4248	2343
CAAGGTACCGTATCTC	4782	2363
CAAGGTACCTCGACTT	2152	1750
CAAGGTACGCCTTAAC	3647	2420
CAAGGTACGCGTTAGA	2548	1689
CAAGGTACGGTATAGG	2326	1689
CAAGGTACGGTGTACA	6076	3446
CAAGGTACTCTACGCA	5840	3733
CAAGGTACTTCCAGGT	6824	4403
CAATAGCCATAACGCC	6577	3897
CAATAGCCCACGCAAT	2511	1783
CAATAGCCCATGAGCA	2893	2048
CAATAGCCCTCAGAAG	3115	2172
CAATAGCCCTTACAGC	5334	3252
CAATAGCCGAACGAAG	7324	4265
CAATAGCCGACGAACT	4725	2597
CAATAGCCGGAATGTC	7109	3601
CAATAGCCGGCAAGTT	2507	2081
CAATAGCCGTCCTAAG	6465	3874
CAATGCGAAAGACACC	2060	1272
CAATGCGAAGCTAAGC	2660	1927
CAATGCGACATGAGCA	2642	1726
CAATGCGACCAGTTGA	2804	1820
CAATGCGACTTAGGAC	5654	2730
CAATGCGAGACGAACT	2412	1293
CAATGCGAGATCTTGC	7040	3903
CAATGCGATTACGTGC	2281	1378
CACAGACTAAGACACC	3135	2058
CACAGACTCACAGACT	8521	4170
CACAGACTCACGCAAT	6912	4108
CACAGACTCATGAGCA	4891	3566
CACAGACTCGCAACTA	3905	2935
CACAGACTGAACGGTT	2634	1983
CACAGACTGTCATCGT	3321	2030
CACAGACTTCGGATTC	4270	2892
CACAGACTTGGAAGCA	7431	5272
CACGCAATAGCTAAGC	3630	2303
CACGCAATCAATAGCC	5876	2940
CACGCAATCACGCAAT	6122	3450
CACGCAATCAGGTTCA	3713	2060
CACGCAATCCACAACA	6181	3778
CACGCAATCTCAGAAG	7606	3792
CACGCAATCTCGAACA	5534	3199
CACGCAATCTTACAGC	2765	2431
CACGCAATCTTCGGTT	2599	2441
CACGCAATGGACATCA	2900	2198
CACGCAATGTAACCGA	3911	2185
CACGCAATGTACACCT	2112	1694
CACGCAATGTCCTAAG	2536	1825
CACGCAATGTCGATTG	3829	2332
CACGCAATTAGGAGCT	6750	3744
CACGCAATTCATCTCC	6551	4435
CACGCAATTCCACGTT	3352	2178
CACGCAATTCCATTGC	3431	2544
CACGCAATTGGAAGCA	1505	902
CACGCAATTTACGTGC	2810	2111
CACGCAATTTCCAGGT	7113	4237
CAGCATACCATGAGCA	3496	2694
CAGCATACCCGCTTAA	6366	3739
CAGCATACCGCAACTA	5660	3433
CAGCATACCTTAGGAC	2954	2323
CAGCATACGGAATGTC	8210	4266
CAGCATACGTACACCT	5102	2991
CAGCATACGTCATCGT	5873	3510
CAGCATACTACGGTCT	6282	3882
CAGCATACTACTCCAG	7060	3992
CAGCATACTAGGAGCT	4508	2997
CAGCATACTATGGCAC	2756	2305
CAGCATACTCGGATTC	8144	4735
CAGCATACTCGTCTGA	3038	2040
CAGGTTCACCACAACA	2287	1685
CAGGTTCACGAATACG	7312	3944
CAGGTTCAGAATCACC	3012	2042
CAGGTTCAGACGTCAT	3092	2075
CAGGTTCAGATAGCCA	5978	3367
CAGGTTCAGGTGTACA	3022	2028
CAGGTTCAGTCGATTG	4727	2831
CAGGTTCATCCATTGC	5922	3464
CAGGTTCATCTACGCA	3745	2477
CAGGTTCATGCGTAAC	2922	2668
CAGTGCTTAACCAGAG	5020	2929
CAGTGCTTAGACGCTA	5745	2605
CAGTGCTTCATGAGCA	7700	4804
CAGTGCTTCCAGTATC	6464	4922
CAGTGCTTCTTCACTG	3949	2208
CAGTGCTTCTTCGGTT	5771	3452
CAGTGCTTGGACATCA	6529	4102
CAGTGCTTGTAAGGTG	2835	2312
CAGTGCTTTCTAGGAG	6559	3310
CAGTGCTTTGGAAGCA	2596	1607
CATGAGCAAGCTAAGC	7660	3503
CATGAGCAAGTGACCT	5662	3104
CATGAGCACCAGTATC	2903	2276
CATGAGCACGGCATTA	4701	2278
CATGAGCAGACGTCAT	2445	1845
CATGAGCAGCGTTAGA	3330	2440
CATGAGCATCCATTGC	2981	2215
CATGAGCATGGTGAAG	7831	3774
CCAAGGTTCAGCATAC	6718	4007
CCAAGGTTCCAGTATC	2524	2047
CCAAGGTTCGAATACG	3333	2507
CCAAGGTTCGAATTGC	6775	4417
CCAAGGTTCTTAGGAC	7398	3648
CCAAGGTTCTTCGGTT	2491	1889
CCAAGGTTGAACGGTT	6473	3538
CCAAGGTTGGAAGAGA	1886	1220
CCAAGGTTGGTATAGG	7471	4183
CCACAACAATAACGCC	3175	2193
CCACAACACCAGTTGA	3199	2302
CCACAACACCGCTTAA	5743	3657
CCACAACACTCGACTT	6804	3739
CCACAACACTTCACTG	2522	2234
CCACAACAGAACGAAG	6063	3302
CCACAACAGACGAACT	2451	1424
CCACAACAGACGTCAT	5896	3770
CCACAACAGAGAGTAC	6367	3518
CCACAACAGATAGCCA	4694	2566
CCACAACAGCAATTCC	3119	2439
CCACAACAGGAATGTC	2287	1812
CCACAACAGGTTGAAC	2309	1948
CCACAACAGTCCTTGA	3165	2440
CCACAACATATGGCAC	9846	6457
CCACAACATCCACGTT	1882	2276
CCACAACATCTAGGAG	4709	3217
CCAGTATCCTCGAACA	4562	2698
CCAGTATCCTTCGGTT	2445	2338
CCAGTATCTACGGTCT	3845	2845
CCAGTTGAAAGACACC	3664	2104
CCAGTTGAAGACCTTG	3067	2241
CCAGTTGAAGCGAGAT	8056	4343
CCAGTTGACAGCATAC	2589	1867
CCAGTTGACAGTGCTT	7757	4745
CCAGTTGACATGAGCA	3615	2725
CCAGTTGACCACAACA	2910	2082
CCAGTTGACTCGACTT	2567	2679
CCAGTTGACTGTACCA	3366	2732
CCAGTTGAGGACATCA	6605	3404
CCAGTTGAGGTTGAAC	2940	2897
CCAGTTGAGTCCTAAG	2370	1386
CCAGTTGAGTCGTTAC	2859	2244
CCAGTTGATACCTGCA	2973	2865
CCAGTTGATGGTGAAG	3469	2462
CCGCTTAAAAGACACC	5252	3484
CCGCTTAAAAGACCGT	6886	3816
CCGCTTAAAGACGCTA	9106	4931
CCGCTTAAATAACGCC	2126	1601
CCGCTTAACAATAGCC	2402	1874
CCGCTTAACACAGACT	5196	3242
CCGCTTAACCAGTTGA	5861	3138
CCGCTTAAGCAATTCC	9332	6827
CCGCTTAAGGAATGTC	3599	2378
CCGCTTAAGGTTGAAC	8841	5441
CCGCTTAATGGTGAAG	3710	2776
CCTTCCATCAATGCGA	284	211
CCTTCCATCAGGTTCA	3751	2568
CCTTCCATCTTAGGAC	6952	4636
CCTTCCATCTTCGGTT	2462	2049
CCTTCCATGACGTCAT	5673	4387
CCTTCCATGCGTTAGA	2277	1729
CCTTCCATGGCAAGTT	7143	5235
CCTTCCATTAGGAGCT	6977	4365
CCTTCCATTATGGCAC	6005	4597
CCTTCCATTCCTCATG	7461	4108
CCTTCCATTTACGTGC	7272	4670
CGAATACGAAGACACC	4675	2357
CGAATACGCCAGTTGA	2138	1425
CGAATACGCGAGAGAA	2945	1528
CGAATACGGATAGCCA	7401	3454
CGAATACGTATGGCAC	4928	2449
CGAATACGTCATCTCC	1536	1150
CGAATACGTCCATTGC	2323	1534
CGAATACGTCGGATTC	2020	1321
CGAATACGTTACGTGC	5032	2846
CGAATACGTTGCGAGA	4812	2221
CGAATTGCGAACGAAG	2090	1696
CGAATTGCGAACGGTT	5330	2576
CGAATTGCGATCTTGC	2402	1234
CGAATTGCGCCTTAAC	5845	3232
CGAATTGCGTCATCGT	4187	2993
CGAATTGCTCCATTGC	5155	3259
CGAGAGAAAAGACACC	3499	2094
CGAGAGAACAATAGCC	2552	1631
CGAGAGAACAGCATAC	4534	2567
CGAGAGAACAGGTTCA	7176	4306
CGAGAGAACGAGAGAA	9783	5047
CGAGAGAACTCAGAAG	6429	3812
CGAGAGAACTCGACTT	3279	1982
CGAGAGAATCGGATTC	5252	3280
CGAGAGAATCGTCTGA	1967	1409
CGCAACTAAGACCTTG	3833	2235
CGCAACTAAGACGCTA	3914	2285
CGCAACTAAGCTACCA	7223	3987
CGCAACTACACGCAAT	6163	4847
CGCAACTACATGAGCA	3368	2559
CGCAACTACCAAGGTT	8392	4928
CGCAACTACCTTCCAT	3121	2249
CGCAACTACGAGAGAA	3973	2524
CGCAACTAGTCATCGT	2937	2663
CGCAACTATCTACGCA	2408	1864
CGGCATTAAGCTAAGC	2649	1812
CGGCATTAAGGAACAC	2911	2453
CGGCATTACAAGGTAC	2579	2303
CGGCATTACCTTCCAT	9109	4949
CGGCATTACTTGCTAG	2124	1464
CGGCATTAGAATCCGT	2143	2198
CGGCATTAGATAGCCA	3142	2225
CGGCATTAGCAATTCC	4296	2776
CGGCATTAGTCATCGT	2251	2223
CGGCATTATACCTGCA	2823	2215
CGGCATTATACTCCAG	6642	4224
CGGCATTATTCCAGGT	5987	3310
CGTATCTCAAGACCGT	5648	2980
CGTATCTCCCAGTATC	3187	2408
CGTATCTCGAATCACC	4461	2716
CGTATCTCGCCTTAAC	7302	4457
CGTATCTCTACCTGCA	1984	1431
CGTATCTCTATGGCAC	2789	2296
CTCAGAAGAGCTACCA	2257	1401
CTCAGAAGCAACACAG	3325	1665
CTCAGAAGCAGCATAC	6161	4240
CTCAGAAGCAGGTTCA	3629	2032
CTCAGAAGCTGTACCA	2386	2354
CTCAGAAGGAATCCGT	2160	1840
CTCGAACAAGCCTATC	5955	4190
CTCGAACAAGCTAAGC	7632	4242
CTCGAACACAATAGCC	5581	3055
CTCGAACACTCGACTT	3001	2299
CTCGAACACTTAGGAC	1642	1169
CTCGAACACTTCGGTT	6727	3611
CTCGAACAGGAATGTC	2925	1972
CTCGAACATCGTCTGA	3692	2400
CTCGACTTCAACTCCA	3337	2356
CTCGACTTCCACAACA	5425	3922
CTCGACTTCTCAGAAG	2710	1974
CTCGACTTGATAGCCA	2246	1972
CTCGACTTGCGTTAGA	5661	2791
CTCGACTTGTAAGGTG	6298	4243
CTCGACTTTACGGTCT	2697	2180
CTCGACTTTACTCCAG	3180	2560
CTCGACTTTCATCTCC	6462	4590
CTCGACTTTCGGATTC	3174	2210
CTGTACCAAGTGACCT	3582	2704
CTGTACCACAACACAG	6669	5175
CTGTACCACAATAGCC	6402	4828
CTGTACCACACAGACT	2489	1661
CTGTACCACTTAGGAC	3521	2184
CTGTACCACTTCACTG	2710	1810
CTGTACCAGAATCCGT	5462	4048
CTGTACCAGAGAGTAC	2558	2428
CTGTACCAGCGTTAGA	6306	4293
CTGTACCAGGCAAGTT	3705	2500
CTGTACCAGTACCACA	4226	3110
CTGTACCATATGGCAC	4058	2850
CTTACAGCAGACGCTA	3053	2199
CTTACAGCCCAGTTGA	3177	2123
CTTACAGCCGCAACTA	6823	4369
CTTACAGCCGGCATTA	2829	2379
CTTACAGCCTCGACTT	6726	3292
CTTACAGCGGAGGAAT	3074	2485
CTTACAGCTACCTGCA	2299	1594
CTTACAGCTGCGTAAC	6348	4045
CTTAGGACAGCTAAGC	4346	2842
CTTAGGACAGGATAGC	2376	1786
CTTAGGACCACGCAAT	2969	2237
CTTAGGACCCAGTTGA	3505	2719
CTTAGGACCTGTACCA	7408	4492
CTTAGGACGAATCACC	2746	2157
CTTAGGACTCCACGTT	2797	2627
CTTCACTGCAACACAG	3081	2525
CTTCACTGCTTGCTAG	5807	3890
CTTCACTGGTAACCGA	2163	2101
CTTCACTGGTACACCT	6216	3846
CTTCACTGGTACCACA	6964	4350
CTTCACTGTCCTCATG	2000	1133
CTTCGGTTATAACGCC	2928	2543
CTTCGGTTCCAAGGTT	3037	2797
CTTCGGTTCCTTCCAT	2403	2454
CTTCGGTTCGAATACG	4985	3460
CTTCGGTTCGAATTGC	1670	1635
CTTCGGTTCGCAACTA	2241	1746
CTTCGGTTCTCGAACA	4530	4104
CTTCGGTTGAGAGTAC	2084	1624
CTTCGGTTTACCTGCA	4082	3005
CTTCGGTTTACTCCAG	4685	4513
CTTCGGTTTAGGAGCT	2643	2076
CTTCGGTTTTGCGAGA	6178	4134
CTTGCTAGAGTGACCT	7578	4059
CTTGCTAGCAGCATAC	3052	2547
CTTGCTAGCTGTACCA	3913	3274
CTTGCTAGCTTACAGC	2996	2608
CTTGCTAGTCCATTGC	3779	3056
CTTGCTAGTCCTCATG	3641	2401
CTTGCTAGTTCCAGGT	6691	4294
GAACGAAGCCAGTTGA	3681	2482
GAACGAAGCGTATCTC	7196	3892
GAACGAAGGAATCCGT	3574	2534
GAACGAAGGGCAAGTT	2835	2027
GAACGAAGTACCTGCA	8241	3711
GAACGAAGTTACCGAC	8383	4300
GAACGAAGTTGCGAGA	8430	4256
GAACGGTTAGGAACAC	5576	2951
GAACGGTTCAAGGTAC	2986	2315
GAACGGTTCACAGACT	3220	2397
GAACGGTTCCAGTTGA	6676	4393
GAACGGTTCGAATTGC	2609	1536
GAACGGTTCGAGAGAA	1431	949
GAACGGTTCTCAGAAG	1930	1247
GAACGGTTCTCGACTT	2210	1832
GAACGGTTGAGAGTAC	3699	2139
GAACGGTTGTCGATTG	2708	2044
GAACGGTTGTCGTTAC	5511	3517
GAACGGTTTAGGAGCT	2475	1995
GAACGGTTTCGGATTC	1753	1455
GAATCACCCCACAACA	5416	3231
GAATCACCCGAGAGAA	4513	3056
GAATCACCCTCAGAAG	7397	4362
GAATCACCGAATCACC	2662	1701
GAATCACCTCATCTCC	6215	4155
GAATCACCTCTACGCA	4177	3032
GAATCCGTATCTGACC	5426	3251
GAATCCGTCCGCTTAA	5730	4088
GAATCCGTCTCGAACA	2135	1529
GAATCCGTCTGTACCA	2387	1880
GAATCCGTGTACCACA	2606	1843
GAATCCGTTCCTCATG	3250	2493
GAATCCGTTCGGATTC	5531	2744
GACGAACTAGCGAGAT	2173	1596
GACGAACTGAGAGTAC	5054	2437
GACGAACTGCGTTAGA	1735	1253
GACGTCATCAATGCGA	321	190
GACGTCATCGTATCTC	4350	2312
GACGTCATGACGTCAT	6601	3980
GACGTCATGTACACCT	6063	3219
GACGTCATTGCGTAAC	5473	3037
GAGAGTACAGACCTTG	3807	2329
GAGAGTACCAGCATAC	5336	3089
GAGAGTACCCACAACA	6394	3409
GAGAGTACGGAATGTC	6628	4469
GAGAGTACTACCTGCA	6329	3857
GAGAGTACTAGGAGCT	6816	4256
GATAGCCAAAGACACC	3438	2185
GATAGCCAAGACGCTA	4255	2735
GATAGCCACCAGTATC	3845	2273
GATAGCCACTTCGGTT	2049	1693
GATAGCCAGAATCACC	4271	3198
GATAGCCAGAATCCGT	2995	2439
GATAGCCAGTAACCGA	7887	4712
GATAGCCAGTCATCGT	3894	2265
GATAGCCATACGGTCT	10465	6738
GATCTTGCAAGACCGT	2681	2046
GATCTTGCAGCCTATC	6767	4734
GATCTTGCAGGATAGC	4346	2592
GATCTTGCCACAGACT	3187	2812
GATCTTGCCAGTGCTT	8327	5750
GATCTTGCCGAATACG	3602	3049
GATCTTGCCTCAGAAG	7597	5129
GATCTTGCGATAGCCA	11352	6995
GATCTTGCGGAGGAAT	7570	4128
GATCTTGCGGCAAGTT	3418	2535
GATCTTGCTCGTCTGA	7309	5199
GATCTTGCTGGTGAAG	9369	4984
GCAATTCCCGAATTGC	2650	1987
GCAATTCCGAATCACC	7725	5156
GCAATTCCTGGTGAAG	4948	2789
GCCTTAACAGACGCTA	2291	1359
GCCTTAACCAGGTTCA	4889	3115
GCCTTAACCCAAGGTT	231	153
GCCTTAACCCAGTTGA	7979	4510
GCCTTAACCGAATTGC	7150	4135
GCCTTAACCTTCACTG	3071	1986
GCCTTAACGAACGGTT	2787	2567
GCCTTAACGGTGTACA	2911	2722
GCCTTAACGTACACCT	207	169
GCCTTAACGTCGATTG	3504	2079
GCCTTAACTTCCAGGT	3140	2585
GCGTTAGAAGCGAGAT	5654	3025
GCGTTAGACAACTCCA	3543	1932
GCGTTAGACAATAGCC	5966	3157
GCGTTAGACATGAGCA	7911	3671
GCGTTAGACCACAACA	14051	7337
GCGTTAGACCAGTTGA	3236	2579
GCGTTAGACTCGAACA	2859	2061
GCGTTAGAGAATCACC	7199	3885
GCGTTAGAGGAATGTC	3007	1906
GCGTTAGATTACCGAC	5247	3280
GCGTTAGATTGCGAGA	3704	2674
GGAAGAGAAACCAGAG	6373	3581
GGAAGAGACAACACAG	7904	4401
GGAAGAGACTTACAGC	6363	4093
GGAAGAGAGGAGGAAT	7472	3650
GGAAGAGAGGTGTACA	4289	2316
GGAAGAGATAGGAGCT	3358	2321
GGAAGAGATCTACGCA	2494	2584
GGAAGAGATCTAGGAG	726	549
GGAATGTCAAGACCGT	5868	4102
GGAATGTCCGAATACG	2124	1374
GGAATGTCGAACGGTT	1550	1340
GGAATGTCGGTGTACA	5763	3634
GGAATGTCGTAAGGTG	2838	1988
GGAATGTCGTACCACA	1384	1055
GGAATGTCGTCCTTGA	4372	3116
GGAATGTCTATGGCAC	3868	2330
GGACATCAAGCGAGAT	3747	2408
GGACATCAATAACGCC	2623	1950
GGACATCACAATAGCC	2619	2116
GGACATCACACAGACT	3407	2711
GGACATCAGTCCTTGA	7716	5174
GGACATCAGTCGATTG	2601	2126
GGACATCATAGGAGCT	5030	3054
GGACATCATGGTGAAG	4336	2533
GGAGGAATAAGACCGT	2396	1941
GGAGGAATAGACGCTA	10842	6624
GGAGGAATCGAATTGC	8863	5820
GGAGGAATGATCTTGC	4587	3468
GGAGGAATGCAATTCC	2626	1908
GGAGGAATGGCAAGTT	2277	1750
GGAGGAATGGTATAGG	3085	2287
GGCAAGTTCAACACAG	2959	2318
GGCAAGTTCAACTCCA	4233	2916
GGCAAGTTCCAAGGTT	2361	1485
GGCAAGTTCTCGACTT	2421	1922
GGCAAGTTCTTCGGTT	2019	1818
GGCAAGTTGGCAAGTT	4870	4000
GGCAAGTTGGTATAGG	4696	2878
GGCAAGTTTCCATTGC	5454	3509
GGTATAGGAGGAACAC	6323	3565
GGTATAGGGAATCACC	1689	1582
GGTATAGGGCAATTCC	3134	2168
GGTATAGGGGTTGAAC	6226	3517
GGTATAGGGTAAGGTG	6765	3342
GGTATAGGGTCAGTCA	2721	2397
GGTATAGGTCCATTGC	3423	2300
GGTATAGGTCGGATTC	3222	2176
GGTATAGGTCTACGCA	7692	5496
GGTGTACAAACCAGAG	2848	2224
GGTGTACACTCGACTT	3628	2515
GGTGTACACTTCGGTT	5852	3249
GGTTGAACAAGACACC	6430	3513
GGTTGAACCAACACAG	3017	1828
GGTTGAACCAGGTTCA	2519	1379
GGTTGAACCCACAACA	3028	1780
GGTTGAACCGAATTGC	2775	2229
GGTTGAACCGCAACTA	7551	4222
GGTTGAACCTTCGGTT	2017	1684
GGTTGAACGCGTTAGA	4079	2398
GGTTGAACGTCGATTG	5281	2897
GGTTGAACTCCACGTT	1383	1083
GGTTGAACTGGTGAAG	6634	3622
GGTTGAACTTACCGAC	1775	1398
GTAACCGAAGACGCTA	8987	4111
GTAACCGACGAGAGAA	2396	2363
GTAACCGACTCGAACA	8121	4378
GTAACCGATACGGTCT	2877	2494
GTAACCGATACTCCAG	5044	2798
GTAACCGATAGGAGCT	3592	2251
GTAACCGATCCACGTT	4820	3127
GTAAGGTGAAGACACC	1643	1117
GTAAGGTGCAAGGTAC	2934	2213
GTAAGGTGCAGCATAC	2276	1381
GTAAGGTGCGAATACG	3915	2510
GTAAGGTGCTCGACTT	2580	2202
GTAAGGTGGCCTTAAC	3112	2412
GTAAGGTGGTAACCGA	1682	1115
GTAAGGTGGTCGATTG	2993	1998
GTAAGGTGTATGGCAC	6753	3783
GTACACCTATAACGCC	2893	2230
GTACACCTCAAGGTAC	3003	2054
GTACACCTCACGCAAT	3406	2227
GTACACCTCCAGTTGA	3364	2467
GTACACCTCTCAGAAG	4341	2610
GTACACCTCTCGAACA	3266	2584
GTACACCTGAACGGTT	5155	3424
GTACACCTGCAATTCC	2491	1929
GTACACCTGGTGTACA	3314	1995
GTACACCTGTAACCGA	5835	2972
GTACACCTTCCACGTT	5275	3522
GTACACCTTCTAGGAG	7211	4255
GTACCACAAGACGCTA	3368	2595
GTACCACACAATGCGA	898	416
GTACCACACCACAACA	2467	1664
GTACCACACGAATTGC	7722	4696
GTACCACACGAGAGAA	4811	3417
GTACCACACTCGACTT	3560	2191
GTACCACACTTCACTG	4691	2808
GTACCACAGCGTTAGA	5949	2955
GTACCACAGGAAGAGA	1316	978
GTACCACAGGAATGTC	6079	3222
GTACCACATGGTGAAG	6936	3661
GTCAGTCAATCTGACC	5637	3760
GTCAGTCACAATAGCC	3131	2018
GTCAGTCACTCAGAAG	4824	2730
GTCAGTCAGCCTTAAC	2899	2237
GTCAGTCAGGTTGAAC	2591	2106
GTCAGTCATCTAGGAG	7887	4036
GTCAGTCATGGTGAAG	3038	2132
GTCAGTCATTGCGAGA	3977	2633
GTCATCGTAAGACCGT	3275	2049
GTCATCGTAGACCTTG	2579	2272
GTCATCGTAGTGACCT	3410	2396
GTCATCGTCTGTACCA	6910	4581
GTCATCGTTGGAAGCA	3580	2605
GTCCTAAGCCGCTTAA	2517	2098
GTCCTAAGCGAATTGC	2073	1540
GTCCTAAGGACGAACT	1894	1286
GTCCTAAGGGAATGTC	2804	2413
GTCCTAAGGGTGTACA	6266	3268
GTCCTTGACAATGCGA	338	204
GTCCTTGACAGTGCTT	8216	3961
GTCCTTGACCACAACA	2845	2169
GTCCTTGACGAATTGC	4369	2783
GTCCTTGACTCAGAAG	4738	2664
GTCCTTGACTTCGGTT	2143	1836
GTCGATTGAGCTACCA	3341	2907
GTCGATTGCAACACAG	6809	3906
GTCGATTGCAAGGTAC	3687	2785
GTCGATTGCAGGTTCA	3545	2469
GTCGATTGCTCAGAAG	3415	2392
GTCGATTGGGTGTACA	4111	2216
GTCGATTGGTCGATTG	7588	4509
GTCGATTGTCATCTCC	7402	4028
GTCGATTGTGCGTAAC	3115	2683
GTCGTTACAGGAACAC	2767	2221
GTCGTTACCTCGACTT	4516	3343
GTCGTTACGAACGAAG	6849	4547
GTCGTTACGCCTTAAC	4194	2825
GTCGTTACGGTTGAAC	1838	1788
GTCGTTACGTCATCGT	4678	3211
GTCGTTACTACCTGCA	6307	4442
TACCTGCAAGACGCTA	2886	2785
TACCTGCAAGCGAGAT	2927	2422
TACCTGCACAGCATAC	6984	4342
TACCTGCACAGGTTCA	5856	4693
TACCTGCACGAGAGAA	11760	6445
TACCTGCAGGCAAGTT	3184	2091
TACCTGCAGTACCACA	2985	2654
TACCTGCAGTCGATTG	8649	4225
TACGGTCTAAGACCGT	6572	3391
TACGGTCTAGCCTATC	8220	5404
TACGGTCTCAACACAG	1445	1216
TACGGTCTCCACAACA	6903	4987
TACGGTCTCTCGAACA	2772	2127
TACGGTCTCTTGCTAG	3045	2741
TACGGTCTGAACGAAG	1554	1516
TACGGTCTGACGTCAT	2719	1686
TACGGTCTGGACATCA	6221	3914
TACGGTCTGGAGGAAT	5475	3888
TACGGTCTGTACCACA	7177	3442
TACGGTCTGTCCTTGA	2514	2133
TACGGTCTGTCGATTG	2565	1930
TACGGTCTTAGGAGCT	2499	2152
TACGGTCTTCATCTCC	5396	3097
TACGGTCTTCCTCATG	3401	2207
TACGGTCTTTACGTGC	9735	6351
TACTCCAGCAACTCCA	2832	2381
TACTCCAGCGAATACG	2546	2774
TACTCCAGGGTGTACA	6747	4055
TACTCCAGGTCGATTG	6674	3855
TACTCCAGTATGGCAC	1673	1114
TACTCCAGTCGGATTC	1925	1473
TACTCCAGTCTACGCA	3269	2666
TAGGAGCTAAGACACC	1563	1157
TAGGAGCTCCAAGGTT	4678	2524
TAGGAGCTCGCAACTA	5455	2902
TAGGAGCTCTCGACTT	1951	1463
TAGGAGCTCTTCGGTT	2451	1668
TAGGAGCTGAACGGTT	6701	3691
TAGGAGCTGATCTTGC	1394	1011
TAGGAGCTGGACATCA	4896	2853
TAGGAGCTGTCATCGT	3617	2030
TAGGAGCTTAGGAGCT	7468	5438
TAGGAGCTTATGGCAC	5297	3028
TAGGAGCTTCGGATTC	2610	1699
TATGGCACAAGACCGT	7090	3786
TATGGCACCCACAACA	2771	2276
TATGGCACCTCGAACA	7188	4309
TATGGCACCTTACAGC	4320	2739
TATGGCACGACGTCAT	1711	1448
TATGGCACGGAATGTC	2558	1815
TATGGCACGTCGATTG	3538	2163
TCATCTCCAGGATAGC	3760	2017
TCATCTCCAGTGACCT	2444	2098
TCATCTCCATCTGACC	6908	4157
TCATCTCCCAACACAG	3107	2448
TCATCTCCCAACTCCA	3460	2754
TCATCTCCCAATGCGA	451	338
TCATCTCCCACAGACT	2754	2419
TCATCTCCCAGCATAC	6384	4002
TCATCTCCGTCGTTAC	8381	4581
TCATCTCCTCGGATTC	2943	2218
TCATCTCCTGCGTAAC	8134	5650
TCCACGTTAGCTACCA	2757	2393
TCCACGTTCAAGGTAC	6262	4505
TCCACGTTCCAAGGTT	6826	4243
TCCACGTTCCAGTATC	3405	2743
TCCACGTTCGAATTGC	3402	2570
TCCACGTTCTCGACTT	7744	5549
TCCACGTTCTTACAGC	5457	4245
TCCACGTTGACGAACT	2028	1372
TCCACGTTGCGTTAGA	3135	2012
TCCACGTTTCCTCATG	5351	3165
TCCATTGCCCTTCCAT	2441	2549
TCCATTGCGTACACCT	2539	1999
TCCATTGCGTCATCGT	9495	6564
TCCATTGCTACTCCAG	7123	5104
TCCATTGCTATGGCAC	5503	4022
TCCATTGCTCGTCTGA	3206	2643
TCCATTGCTTGCGAGA	5352	3325
TCCTCATGAACCAGAG	7915	4736
TCCTCATGAAGACCGT	2917	2724
TCCTCATGATCTGACC	2380	1725
TCCTCATGCAGCATAC	4393	2409
TCCTCATGCATGAGCA	1460	1095
TCCTCATGCCTTCCAT	1967	2611
TCCTCATGCTCGAACA	3022	2703
TCCTCATGCTGTACCA	7567	4960
TCCTCATGCTTACAGC	6784	5181
TCCTCATGCTTCGGTT	2764	2603
TCCTCATGGGAAGAGA	1433	1179
TCCTCATGGTCGATTG	1407	974
TCCTCATGTGGTGAAG	3727	2537
TCGGATTCCAACACAG	2893	2135
TCGGATTCCAGTGCTT	1991	1521
TCGGATTCCCAAGGTT	4897	2783
TCGGATTCGAATCCGT	3852	2881
TCGGATTCGAGAGTAC	2291	1437
TCGGATTCGTAACCGA	2145	1361
TCGGATTCTACGGTCT	5069	2676
TCGGATTCTCATCTCC	2289	1987
TCGGATTCTGGAAGCA	2173	1545
TCGTCTGAAGCCTATC	2754	2073
TCGTCTGAATAACGCC	7224	4303
TCGTCTGACAACTCCA	6737	4996
TCGTCTGACCACAACA	2948	2135
TCGTCTGACCAGTATC	7096	4460
TCGTCTGACCAGTTGA	5183	2970
TCGTCTGACCGCTTAA	3578	2613
TCGTCTGACGTATCTC	3858	2140
TCGTCTGACTTACAGC	3364	2594
TCGTCTGAGAATCACC	6084	4738
TCGTCTGAGCCTTAAC	4125	3032
TCGTCTGAGCGTTAGA	3326	2411
TCGTCTGAGGTATAGG	7369	3763
TCGTCTGATATGGCAC	5940	4260
TCTACGCACAGTGCTT	2300	1921
TCTACGCACTGTACCA	5981	3411
TCTACGCACTTCGGTT	5736	3534
TCTACGCACTTGCTAG	3791	2930
TCTACGCAGATAGCCA	2797	2249
TCTACGCAGGCAAGTT	2381	2089
TCTACGCAGGTGTACA	6682	3861
TCTACGCAGTAACCGA	2907	2026
TCTACGCATACGGTCT	2784	2417
TCTAGGAGAGCGAGAT	8084	4862
TCTAGGAGAGCTACCA	2319	1910
TCTAGGAGATCTGACC	5781	3485
TCTAGGAGCAGTGCTT	7505	4461
TCTAGGAGGGAGGAAT	2733	2595
TCTAGGAGGTCATCGT	1975	1546
TCTAGGAGTACTCCAG	3601	2345
TGCGTAACAAGACACC	6720	3316
TGCGTAACATCTGACC	3026	2010
TGCGTAACCAGCATAC	3569	2382
TGCGTAACCCACAACA	5947	3685
TGCGTAACCGAATACG	2955	2232
TGCGTAACCGAATTGC	3455	2319
TGCGTAACCTTGCTAG	3750	2615
TGCGTAACGAACGGTT	1457	1003
TGCGTAACGAATCCGT	7618	4892
TGCGTAACGACGAACT	4136	2137
TGCGTAACTCGTCTGA	3854	2172
TGGAAGCACCAGTTGA	6805	4186
TGGAAGCACCTTCCAT	3204	2497
TGGAAGCACGCAACTA	2714	2095
TGGAAGCACTCAGAAG	2928	2277
TGGAAGCACTTAGGAC	3160	2039
TGGAAGCACTTCACTG	2845	1949
TGGAAGCAGGAATGTC	2551	1785
TGGAAGCATGGAAGCA	1544	924
TGGTGAAGAGCGAGAT	9840	6781
TGGTGAAGAGCTACCA	2782	1667
TGGTGAAGCGGCATTA	5169	3355
TGGTGAAGCTTCACTG	2373	1803
TGGTGAAGGCCTTAAC	4058	2762
TGGTGAAGTCCACGTT	7270	4958
TGGTGAAGTTGCGAGA	4705	3189
TTACCGACAAGACCGT	7467	3554
TTACCGACAGGAACAC	8032	5478
TTACCGACCCAGTATC	8291	5413
TTACCGACCCAGTTGA	7355	4689
TTACCGACCTTGCTAG	2638	2386
TTACCGACGTCATCGT	1953	1743
TTACCGACTCTAGGAG	6651	3409
TTACCGACTTGCGAGA	8291	4256
TTACGTGCCACAGACT	5227	4003
TTCCAGGTAGGAACAC	6448	4126
TTCCAGGTCATGAGCA	1576	1596
TTCCAGGTCCAGTTGA	6451	4085
TTCCAGGTCTCGAACA	2579	1992
TTCCAGGTCTTACAGC	4796	3750
TTCCAGGTGAACGGTT	2535	1975
TTCCAGGTGGACATCA	2906	1851
TTCCAGGTGTACCACA	4788	3270
TTCCAGGTGTCCTAAG	2868	2302
TTGCGAGAAGCTACCA	6326	3232
TTGCGAGAGGAGGAAT	6575	3199
TTGCGAGATACGGTCT	7634	4713
